# Supplementary material for: Structure-Based Molecular Networking for the Discovery of Anti-HBV Compounds from Saussurea lappa (Decne.) C.B Clarke
Source: Molecules. 2022 Mar 21;27(6):2023. doi: 10.3390/molecules27062023 (PMC8955460; doi:10.3390/molecules27062023)
Supplement: Supplementary file 1 [file molecules-27-02023-s001.zip]

Archive with 1 entries (1 files):
- molecules-1640004-supplementary.pdf
